# Supplementary material for: Deep Learning for Detecting Brain Metastases on MRI: A Systematic Review and Meta-Analysis
Source: Cancers (Basel). 2023 Jan 4;15(2):334. doi: 10.3390/cancers15020334 (PMC9857123; doi:10.3390/cancers15020334)
Supplement: Supplementary file 1 [file cancers-15-00334-s001.zip]

Archive with 1 entries (1 files):
- cancers-2122622-supplementary.pdf
